# Supplementary material for: Comparison of Multiplexed Immunofluorescence Imaging to Chromogenic Immunohistochemistry of Skin Biomarkers in Response to Monkeypox Virus Infection
Source: Viruses. 2020 Jul 23;12(8):787. doi: 10.3390/v12080787 (PMC7472296; doi:10.3390/v12080787)
Supplement: Supplementary file 1 [file viruses-12-00787-s001.zip]

Archive with 1 entries (1 files):
- viruses-828568-supplementary.rar
